# Supplementary material for: Glutaminolysis provides nucleotides and amino acids to regulate osteoclast differentiation in mice
Source: EMBO Rep. 2024 Sep 13;25(10):4515–41. doi: 10.1038/s44319-024-00255-x (PMC11467445; doi:10.1038/s44319-024-00255-x)
Supplement: Supplementary file 3 — Source data Fig. 1 [file 44319_2024_255_MOESM3_ESM.zip]

Archive with 15 entries (8 files):
- Figure 1/
- Figure 1/1B/
- Figure 1/1B/TRAP stain_BMM.tif
- Figure 1/1B/TRAP stain_mOC.tif
- Figure 1/1B/TRAP stain_pOC.tif
- Figure 1/1E/
- Figure 1/1E/Amino acids uptake in BMMs.xlsx
- Figure 1/1F/
- Figure 1/1F/GLN uptake.xlsx
- Figure 1/1G/
- Figure 1/1G/GLU uptake.xlsx
- Figure 1/1H/
- Figure 1/1H/PRO uptake.xlsx
- Figure 1/1I/
- Figure 1/1I/ALA uptake.xlsx
