# Supplementary material for: Glutaminolysis provides nucleotides and amino acids to regulate osteoclast differentiation in mice
Source: EMBO Rep. 2024 Sep 13;25(10):4515–41. doi: 10.1038/s44319-024-00255-x (PMC11467445; doi:10.1038/s44319-024-00255-x)
Supplement: Supplementary file 3 — Source data Fig. 1 [file 44319_2024_255_MOESM3_ESM.zip › Figure 1/1E/Amino acids uptake in BMMs.xlsx]

## Sheet: Sheet1
Fig. 1E Amino acid up-take in BMM
GLN	GLU	PRO	ALA
34955	2437	1081	17590
33388	2226	1013	16993
33731	2447	993	16259
