# Supplementary material for: Glutaminolysis provides nucleotides and amino acids to regulate osteoclast differentiation in mice
Source: EMBO Rep. 2024 Sep 13;25(10):4515–41. doi: 10.1038/s44319-024-00255-x (PMC11467445; doi:10.1038/s44319-024-00255-x)
Supplement: Supplementary file 3 — Source data Fig. 1 [file 44319_2024_255_MOESM3_ESM.zip › Figure 1/1I/ALA uptake.xlsx]

## Sheet: Sheet1
ALA
BMM	pOC	mOC
1.03792	1.60096	4.28274
1.00269	1.4584	4.14024
0.959384	1.47303	4.06666
