# Supplementary material for: Glutaminolysis provides nucleotides and amino acids to regulate osteoclast differentiation in mice
Source: EMBO Rep. 2024 Sep 13;25(10):4515–41. doi: 10.1038/s44319-024-00255-x (PMC11467445; doi:10.1038/s44319-024-00255-x)
Supplement: Supplementary file 4 — Source data Fig. 2 [file 44319_2024_255_MOESM4_ESM.zip]

Archive with 24 entries (15 files):
- Figure 2/
- Figure 2/2A/
- Figure 2/2A/Full unedited gels for 2A.pdf
- Figure 2/2A/western blot_ACTB.tif
- Figure 2/2A/western blot_GLS.tif
- Figure 2/2A/western blot_GOT1.tif
- Figure 2/2A/western blot_GOT2.tif
- Figure 2/2A/western blot_GPT2.tif
- Figure 2/2A/western blot_NFATC1.tif
- Figure 2/2A/western blot_SLC1A5.tif
- Figure 2/2B/
- Figure 2/2B/GLS activity.xlsx
- Figure 2/2D/
- Figure 2/2D/C13 tracing_GLU.xlsx
- Figure 2/2E/
- Figure 2/2E/C13 tracing_aKG.xlsx
- Figure 2/2F/
- Figure 2/2F/C13 tracing_citrate.xlsx
- Figure 2/2G/
- Figure 2/2G/C13 tracing_succinate.xlsx
- Figure 2/2H/
- Figure 2/2H/C13 tracing_aspartate.xlsx
- Figure 2/2I/
- Figure 2/2I/C13 tracing_glutathione.xlsx
