# Supplementary material for: Glutaminolysis provides nucleotides and amino acids to regulate osteoclast differentiation in mice
Source: EMBO Rep. 2024 Sep 13;25(10):4515–41. doi: 10.1038/s44319-024-00255-x (PMC11467445; doi:10.1038/s44319-024-00255-x)
Supplement: Supplementary file 4 — Source data Fig. 2 [file 44319_2024_255_MOESM4_ESM.zip › Figure 2/2B/GLS activity.xlsx]

## Sheet: Sheet1
Fig. 2B GLS activity
GLS activity
BMM	pOC	mOC
1.05893	1.96516	2.22508
0.992415	1.76041	2.28115
0.948658	1.65514	2.09427
