# Supplementary material for: Glutaminolysis provides nucleotides and amino acids to regulate osteoclast differentiation in mice
Source: EMBO Rep. 2024 Sep 13;25(10):4515–41. doi: 10.1038/s44319-024-00255-x (PMC11467445; doi:10.1038/s44319-024-00255-x)
Supplement: Supplementary file 4 — Source data Fig. 2 [file 44319_2024_255_MOESM4_ESM.zip › Figure 2/2D/C13 tracing_GLU.xlsx]

## Sheet: Sheet1
Glutamate
BMM	pOC	mOC
23.566	28.1266	31.2912
23.6837	28.8297	31.6367
23.5263	28.4934	31.5644
