# Supplementary material for: Glutaminolysis provides nucleotides and amino acids to regulate osteoclast differentiation in mice
Source: EMBO Rep. 2024 Sep 13;25(10):4515–41. doi: 10.1038/s44319-024-00255-x (PMC11467445; doi:10.1038/s44319-024-00255-x)
Supplement: Supplementary file 4 — Source data Fig. 2 [file 44319_2024_255_MOESM4_ESM.zip › Figure 2/2E/C13 tracing_aKG.xlsx]

## Sheet: Sheet1
	α-KG
	BMM	pOC	mOC
	22.8452	27.0212	31.8099
	22.9666	28.2512	31.9018
	23.6315	27.5877	31.6578
