# Supplementary material for: Glutaminolysis provides nucleotides and amino acids to regulate osteoclast differentiation in mice
Source: EMBO Rep. 2024 Sep 13;25(10):4515–41. doi: 10.1038/s44319-024-00255-x (PMC11467445; doi:10.1038/s44319-024-00255-x)
Supplement: Supplementary file 4 — Source data Fig. 2 [file 44319_2024_255_MOESM4_ESM.zip › Figure 2/2F/C13 tracing_citrate.xlsx]

## Sheet: Sheet1
	Citrate
	BMM	pOC	mOC
	12.9811	17.6424	17.2579
	12.8117	18.255	17.596
	12.8252	17.9463	17.4517
