# Supplementary material for: Glutaminolysis provides nucleotides and amino acids to regulate osteoclast differentiation in mice
Source: EMBO Rep. 2024 Sep 13;25(10):4515–41. doi: 10.1038/s44319-024-00255-x (PMC11467445; doi:10.1038/s44319-024-00255-x)
Supplement: Supplementary file 4 — Source data Fig. 2 [file 44319_2024_255_MOESM4_ESM.zip › Figure 2/2I/C13 tracing_glutathione.xlsx]

## Sheet: Sheet1
Glutathione
BMM	pOC	mOC
13.2755	21.948	18.9489
14.1339	20.0638	19.7394
17.2706	21.0497	17.425
