# Supplementary material for: Glutaminolysis provides nucleotides and amino acids to regulate osteoclast differentiation in mice
Source: EMBO Rep. 2024 Sep 13;25(10):4515–41. doi: 10.1038/s44319-024-00255-x (PMC11467445; doi:10.1038/s44319-024-00255-x)
Supplement: Supplementary file 5 — Source data Fig. 3 [file 44319_2024_255_MOESM5_ESM.zip]

Archive with 23 entries (16 files):
- Figure 3/
- Figure 3/3B/
- Figure 3/3B/Quant. of OC and nuclei.xlsx
- Figure 3/3B/TRAP_BPTES.tif
- Figure 3/3B/TRAP_vehicle.tif
- Figure 3/3C/
- Figure 3/3C/Full unedited gel for 3C.pdf
- Figure 3/3C/western blot_ACTB.tif
- Figure 3/3C/western blot_NFATc1.tif
- Figure 3/3D/
- Figure 3/3D/QPCR rel. expression.xlsx
- Figure 3/3E/
- Figure 3/3E/Quant. of actin ring.xlsx
- Figure 3/3E/actin ring_BPTES.tif
- Figure 3/3E/actin ring_vehicle.tif
- Figure 3/3F/
- Figure 3/3F/Quant. of pit assay.xlsx
- Figure 3/3F/pit assay_BPTES.tif
- Figure 3/3F/pit assay_vehicle.tif
- Figure 3/3H/
- Figure 3/3H/Quant. of pit assay.xlsx
- Figure 3/3H/pit assay_BPTES.tif
- Figure 3/3H/pit assay_vehicle.tif
