# Supplementary material for: Glutaminolysis provides nucleotides and amino acids to regulate osteoclast differentiation in mice
Source: EMBO Rep. 2024 Sep 13;25(10):4515–41. doi: 10.1038/s44319-024-00255-x (PMC11467445; doi:10.1038/s44319-024-00255-x)
Supplement: Supplementary file 5 — Source data Fig. 3 [file 44319_2024_255_MOESM5_ESM.zip › Figure 3/3B/Quant. of OC and nuclei.xlsx]

## Sheet: Sheet1
Fig. 3B Osteoclast number				Fig. 3B Nuclei number/OC
Vehicle	BPTES			Vehicle	BPTES
133	15			32.9625	5.2
116	7			31.5857	4.85714
108	10			44.2615	2.256
104	6			34.656	2.34
