# Supplementary material for: Glutaminolysis provides nucleotides and amino acids to regulate osteoclast differentiation in mice
Source: EMBO Rep. 2024 Sep 13;25(10):4515–41. doi: 10.1038/s44319-024-00255-x (PMC11467445; doi:10.1038/s44319-024-00255-x)
Supplement: Supplementary file 5 — Source data Fig. 3 [file 44319_2024_255_MOESM5_ESM.zip › Figure 3/3D/QPCR rel. expression.xlsx]

## Sheet: Sheet1
Fig. 3D Osteoclast marker gene expression
Nfatc1		c-Foc		Acp5		Dc-stamp		Atp6v0d2		Itgb3		Ctsk
Vehicle	BPTES	Vehicle	BPTES	Vehicle	BPTES	Vehicle	BPTES	Vehicle	BPTES	Vehicle	BPTES	Vehicle	BPTES
0.983086	0.905898	0.989479	0.900327	1.05174	0.586385	1.27666	0.47883	1.10676	0.5753	1.00149	0.22188	1.30498	0.33917
1.21193	0.957258	1.23692	1.11367	1.10766	0.718761	0.963591	0.49868	0.94299	0.6738	1.12084	0.2698	0.84513	0.2867
0.839323	0.782615	0.817056	0.840941	0.858396	0.501186	0.812888	0.443778	0.95816	0.52769	0.89086	0.17256	0.90671	0.36954
