# Supplementary material for: Glutaminolysis provides nucleotides and amino acids to regulate osteoclast differentiation in mice
Source: EMBO Rep. 2024 Sep 13;25(10):4515–41. doi: 10.1038/s44319-024-00255-x (PMC11467445; doi:10.1038/s44319-024-00255-x)
Supplement: Supplementary file 5 — Source data Fig. 3 [file 44319_2024_255_MOESM5_ESM.zip › Figure 3/3E/Quant. of actin ring.xlsx]

## Sheet: Sheet1
Fig. 3E Actin ring
Vehicle	BPTES
63	2
46	3
52	0
49	5
