# Supplementary material for: Glutaminolysis provides nucleotides and amino acids to regulate osteoclast differentiation in mice
Source: EMBO Rep. 2024 Sep 13;25(10):4515–41. doi: 10.1038/s44319-024-00255-x (PMC11467445; doi:10.1038/s44319-024-00255-x)
Supplement: Supplementary file 5 — Source data Fig. 3 [file 44319_2024_255_MOESM5_ESM.zip › Figure 3/3F/Quant. of pit assay.xlsx]

## Sheet: Sheet1
	Fig. 3F Pit formation
	Vehicle	BPTES
	46.8	7.6
	36.5	6.7
	32.9	4.3
