# Supplementary material for: Glutaminolysis provides nucleotides and amino acids to regulate osteoclast differentiation in mice
Source: EMBO Rep. 2024 Sep 13;25(10):4515–41. doi: 10.1038/s44319-024-00255-x (PMC11467445; doi:10.1038/s44319-024-00255-x)
Supplement: Supplementary file 6 — Source data Fig. 4 [file 44319_2024_255_MOESM6_ESM.zip]

Archive with 39 entries (23 files):
- Figure 4/
- Figure 4/4A/
- Figure 4/4A/Full unedited gel for 4A.pdf
- Figure 4/4A/western blot_ACTB.tif
- Figure 4/4A/western blot_GLS.tif
- Figure 4/4A/western blot_NFATc1.tif
- Figure 4/4B/
- Figure 4/4B/TRAP_LysM;Glsfl+.tif
- Figure 4/4B/TRAP_LysM;Glsflfl.tif
- Figure 4/4C/
- Figure 4/4C/Quant. of OC number.xlsx
- Figure 4/4D/
- Figure 4/4D/QPCR rel. expression.xlsx
- Figure 4/4E/
- Figure 4/4E/actin ring_LysM;Glsfl+.tif
- Figure 4/4E/actin ring_LysM;Glsflfl.tif
- Figure 4/4F/
- Figure 4/4F/Quant. of nuclei and actin ring.xlsx
- Figure 4/4G/
- Figure 4/4G/microCT_LysM;Glsfl+.tif
- Figure 4/4G/microCT_LysM;Glsflfl.tif
- Figure 4/4H/
- Figure 4/4H/microCT_BV TV.xlsx
- Figure 4/4I/
- Figure 4/4I/TRAP_LysM;Glsfl+.tif
- Figure 4/4I/TRAP_LysM;Glsflfl.tif
- Figure 4/4J/
- Figure 4/4J/Quant. of OC.N.xlsx
- Figure 4/4K/
- Figure 4/4K/ELISA_TRAP.xlsx
- Figure 4/4L/
- Figure 4/4L/ELISA_CTX.xlsx
- Figure 4/4M/
- Figure 4/4M/H&E_LysM;Glsfl+.tif
- Figure 4/4M/H&E_LysM;Glsflfl.tif
- Figure 4/4N/
- Figure 4/4N/Quant. of Ob.N.xlsx
- Figure 4/4O/
- Figure 4/4O/ELISA_P1NP.xlsx
