# Supplementary material for: Glutaminolysis provides nucleotides and amino acids to regulate osteoclast differentiation in mice
Source: EMBO Rep. 2024 Sep 13;25(10):4515–41. doi: 10.1038/s44319-024-00255-x (PMC11467445; doi:10.1038/s44319-024-00255-x)
Supplement: Supplementary file 6 — Source data Fig. 4 [file 44319_2024_255_MOESM6_ESM.zip › Figure 4/4C/Quant. of OC number.xlsx]

## Sheet: Sheet1
Fig. 4C Osteoclast number
LysM;Glsfl/+	LysM;Glsfl/fl
119	50
147	66
144	44
114	59
122	32
