# Supplementary material for: Glutaminolysis provides nucleotides and amino acids to regulate osteoclast differentiation in mice
Source: EMBO Rep. 2024 Sep 13;25(10):4515–41. doi: 10.1038/s44319-024-00255-x (PMC11467445; doi:10.1038/s44319-024-00255-x)
Supplement: Supplementary file 6 — Source data Fig. 4 [file 44319_2024_255_MOESM6_ESM.zip › Figure 4/4D/QPCR rel. expression.xlsx]

## Sheet: Sheet1
	Fig. 4D Osteoclast marker gene expression
	Nfatc1		c-Foc		Acp5		Dc-stamp		Atp6v0d2		Itgb3		Ctsk
	WT	KO	WT	KO	WT	KO	WT	KO	WT	KO	WT	KO	WT	KO
	0.995795	0.85904	0.983806	0.885333	0.902431	0.798997	0.905308	0.460693	1.03878	0.370994	0.957506	0.623815	1.10684	0.661928
	0.848342	0.845741	0.913526	0.653275	1.15347	0.776218	0.977165	0.466897	0.916256	0.317915	0.961474	0.637573	0.941734	0.443833
	1.18375	0.723426	1.11268	0.872277	0.960683	0.636226	1.13041	0.510902	1.05066	0.382496	1.08623	0.668849	0.959375	0.658154
