# Supplementary material for: Glutaminolysis provides nucleotides and amino acids to regulate osteoclast differentiation in mice
Source: EMBO Rep. 2024 Sep 13;25(10):4515–41. doi: 10.1038/s44319-024-00255-x (PMC11467445; doi:10.1038/s44319-024-00255-x)
Supplement: Supplementary file 6 — Source data Fig. 4 [file 44319_2024_255_MOESM6_ESM.zip › Figure 4/4F/Quant. of nuclei and actin ring.xlsx]

## Sheet: Sheet1
Fig. 4F Nuclei number/OC
LysM;Glsfl/+	LysM;Glsfl/fl
31.563	8.32
18.6122	4.18182
24.3056	7.90909
32.2456	6.16949
23.8033	6.25
Fig. 4F Actin ring
LysM;Glsfl/+	LysM;Glsfl/fl
62	12
70	7
58	18
52	11
