# Supplementary material for: Glutaminolysis provides nucleotides and amino acids to regulate osteoclast differentiation in mice
Source: EMBO Rep. 2024 Sep 13;25(10):4515–41. doi: 10.1038/s44319-024-00255-x (PMC11467445; doi:10.1038/s44319-024-00255-x)
Supplement: Supplementary file 6 — Source data Fig. 4 [file 44319_2024_255_MOESM6_ESM.zip › Figure 4/4H/microCT_BV TV.xlsx]

## Sheet: Sheet1
Fig. 4H microCT-BV/TV (%)
Females	LysM;Glsfl/+	LysM;Glsfl/fl
4-month	3.84	6.17
	4.61	6.13
	3.87	7.52
	4.22	4.13
	2.96	4.65
	3.25	6.73
	4.87	4.75
	1.72	5.15
