# Supplementary material for: Glutaminolysis provides nucleotides and amino acids to regulate osteoclast differentiation in mice
Source: EMBO Rep. 2024 Sep 13;25(10):4515–41. doi: 10.1038/s44319-024-00255-x (PMC11467445; doi:10.1038/s44319-024-00255-x)
Supplement: Supplementary file 6 — Source data Fig. 4 [file 44319_2024_255_MOESM6_ESM.zip › Figure 4/4J/Quant. of OC.N.xlsx]

## Sheet: Sheet1
	Fig. 4J Oc.N/BS
	Females	LysM;Glsfl/+	LysM;Glsfl/fl
	4-month	5.44236	3.71713
		9.59079	3.71057
		10.4015	1.36495
		6.27461	5.01319
		9.06667	5.11524
