# Supplementary material for: Glutaminolysis provides nucleotides and amino acids to regulate osteoclast differentiation in mice
Source: EMBO Rep. 2024 Sep 13;25(10):4515–41. doi: 10.1038/s44319-024-00255-x (PMC11467445; doi:10.1038/s44319-024-00255-x)
Supplement: Supplementary file 6 — Source data Fig. 4 [file 44319_2024_255_MOESM6_ESM.zip › Figure 4/4K/ELISA_TRAP.xlsx]

## Sheet: Sheet1
	Fig. 4K Serum TRAP 5b
	Females	LysM;Glsfl/+	LysM;Glsfl/fl
	4-month	6.95407	5.60342
		10.9512	8.20221
		9.45383	8.2759
		8.07203	6.16537
		11.9833	8.48437
		11.6075	9.59547
		10.0647	6.48412
		13.2173	8.36189
