# Supplementary material for: Glutaminolysis provides nucleotides and amino acids to regulate osteoclast differentiation in mice
Source: EMBO Rep. 2024 Sep 13;25(10):4515–41. doi: 10.1038/s44319-024-00255-x (PMC11467445; doi:10.1038/s44319-024-00255-x)
Supplement: Supplementary file 6 — Source data Fig. 4 [file 44319_2024_255_MOESM6_ESM.zip › Figure 4/4L/ELISA_CTX.xlsx]

## Sheet: Sheet1
	Fig. 4L Serum CTX-I
	Females	LysM;Glsfl/+	LysM;Glsfl/fl
	4-month	46.6027	21.4522
		25.7759	17.0851
		27.8013	19.3857
		30.5234	21.21
		42.75	26.101
		21.5709	23.9948
		35.5107	27.5598
		35.8815	34.2888
