# Supplementary material for: Glutaminolysis provides nucleotides and amino acids to regulate osteoclast differentiation in mice
Source: EMBO Rep. 2024 Sep 13;25(10):4515–41. doi: 10.1038/s44319-024-00255-x (PMC11467445; doi:10.1038/s44319-024-00255-x)
Supplement: Supplementary file 6 — Source data Fig. 4 [file 44319_2024_255_MOESM6_ESM.zip › Figure 4/4N/Quant. of Ob.N.xlsx]

## Sheet: Sheet1
	Fig. 4N Ob.N/BS
	Females	LysM;Glsfl/+	LysM;Glsfl/fl
	4-month	4.44148	5.71303
		7.66555	5.00233
		7.99735	5.46802
		8.6584	4.04293
		5.20954	6.24566
		5.52193	5.2275
		2.77341	9.77756
