# Supplementary material for: Glutaminolysis provides nucleotides and amino acids to regulate osteoclast differentiation in mice
Source: EMBO Rep. 2024 Sep 13;25(10):4515–41. doi: 10.1038/s44319-024-00255-x (PMC11467445; doi:10.1038/s44319-024-00255-x)
Supplement: Supplementary file 6 — Source data Fig. 4 [file 44319_2024_255_MOESM6_ESM.zip › Figure 4/4O/ELISA_P1NP.xlsx]

## Sheet: Sheet1
	Fig. 4O Serum P1NP
	Females	LysM;Glsfl/+	LysM;Glsfl/fl
	4-month	127.851	111.359
		171.051	222.507
		129.764	138.457
		72.954	104.865
		96.919	92.226
		109.446	76.814
		216.154	135.926
		84.945	118.38
