# Supplementary material for: Glutaminolysis provides nucleotides and amino acids to regulate osteoclast differentiation in mice
Source: EMBO Rep. 2024 Sep 13;25(10):4515–41. doi: 10.1038/s44319-024-00255-x (PMC11467445; doi:10.1038/s44319-024-00255-x)
Supplement: Supplementary file 7 — Source data Fig. 5 [file 44319_2024_255_MOESM7_ESM.zip]

Archive with 41 entries (25 files):
- Figure 5/
- Figure 5/5A/
- Figure 5/5A/Full unedited gel for 5A.pdf
- Figure 5/5A/western blot_2A.tif
- Figure 5/5A/western blot_ACTB.tif
- Figure 5/5A/western blot_GLS.tif
- Figure 5/5B/
- Figure 5/5B/TRAP_LysM;GlsDOXON-Day 2.tif
- Figure 5/5B/TRAP_LysM;GlsDOXON-Day 4.tif
- Figure 5/5B/TRAP_WT-Day 2.tif
- Figure 5/5B/TRAP_WT-Day 4.tif
- Figure 5/5C/
- Figure 5/5C/Quant. of Oc.N.xlsx
- Figure 5/5D/
- Figure 5/5D/QPCR rel. expression.xlsx
- Figure 5/5E/
- Figure 5/5E/Pit assay_LysM;GlsDOXON.tif
- Figure 5/5E/Pit assay_WT.tif
- Figure 5/5F/
- Figure 5/5F/Quant. of pit assay.xlsx
- Figure 5/5G/
- Figure 5/5G/microCT_LysM;GlsDOXON.tif
- Figure 5/5G/microCT_WT.tif
- Figure 5/5H/
- Figure 5/5H/microCT_BV TV.xlsx
- Figure 5/5I/
- Figure 5/5I/ELISA_TRAP.xlsx
- Figure 5/5J/
- Figure 5/5J/ELISA_CTX.xlsx
- Figure 5/5K/
- Figure 5/5K/TRAP_LysM;GlsDOXON.tif
- Figure 5/5K/TRAP_WT.tif
- Figure 5/5L/
- Figure 5/5L/Quant. of Oc.N.xlsx
- Figure 5/5M/
- Figure 5/5M/H&E_LysM;GlsDOXON.tif
- Figure 5/5M/H&E_WT.tif
- Figure 5/5N/
- Figure 5/5N/Quant. of Ob.N.xlsx
- Figure 5/5O/
- Figure 5/5O/ELISA_P1NP.xlsx
