# Supplementary material for: Glutaminolysis provides nucleotides and amino acids to regulate osteoclast differentiation in mice
Source: EMBO Rep. 2024 Sep 13;25(10):4515–41. doi: 10.1038/s44319-024-00255-x (PMC11467445; doi:10.1038/s44319-024-00255-x)
Supplement: Supplementary file 7 — Source data Fig. 5 [file 44319_2024_255_MOESM7_ESM.zip › Figure 5/5F/Quant. of pit assay.xlsx]

## Sheet: Sheet1
Fig. 5F Pit formation
WT	LysM;GlsDOXON
50.4333	80.5724
57.5597	67.8783
43.8618	70.553
