# Supplementary material for: Glutaminolysis provides nucleotides and amino acids to regulate osteoclast differentiation in mice
Source: EMBO Rep. 2024 Sep 13;25(10):4515–41. doi: 10.1038/s44319-024-00255-x (PMC11467445; doi:10.1038/s44319-024-00255-x)
Supplement: Supplementary file 7 — Source data Fig. 5 [file 44319_2024_255_MOESM7_ESM.zip › Figure 5/5H/microCT_BV TV.xlsx]

## Sheet: Sheet1
	Fig. 5H microCT-BV/TV (%)
	Females	WT	LysM;GlsDOXON
	2-month	8.5543	4.883
		7.7978	5.5614
		9.9652	2.1649
		10.9733	7.4728
		5.2584	2.262
		7.5932	4.4712
		8.0334	5.278
		6.2073	5.2301
		3.1964	6.0382
