# Supplementary material for: Glutaminolysis provides nucleotides and amino acids to regulate osteoclast differentiation in mice
Source: EMBO Rep. 2024 Sep 13;25(10):4515–41. doi: 10.1038/s44319-024-00255-x (PMC11467445; doi:10.1038/s44319-024-00255-x)
Supplement: Supplementary file 7 — Source data Fig. 5 [file 44319_2024_255_MOESM7_ESM.zip › Figure 5/5I/ELISA_TRAP.xlsx]

## Sheet: Sheet1
	Fig. 5I Serum TRAP 5b
	Females	WT	LysM;GlsDOXON
	2-month	15.3078	22.4126
		15.9208	15.7188
		23.7132	20.0094
		20.4368	21.6566
		18.5614	15.7286
		15.5954	15.7481
		14.5821	17.7883
		21.943	16.1171
		15.1695	14.1277
