# Supplementary material for: Glutaminolysis provides nucleotides and amino acids to regulate osteoclast differentiation in mice
Source: EMBO Rep. 2024 Sep 13;25(10):4515–41. doi: 10.1038/s44319-024-00255-x (PMC11467445; doi:10.1038/s44319-024-00255-x)
Supplement: Supplementary file 7 — Source data Fig. 5 [file 44319_2024_255_MOESM7_ESM.zip › Figure 5/5J/ELISA_CTX.xlsx]

## Sheet: Sheet1
	Fig. 5J Serum CTX-I
	Females	WT	LysM;GlsDOXON
	2-month	72.2024	179.163
		127.479	208.133
		68.6937	112.428
		114.395	84.6305
		87.599	156.685
		54.2737	150.579
		73.3353	129.249
		47.3032	106.63
		64.1117	62.1041
