# Supplementary material for: Glutaminolysis provides nucleotides and amino acids to regulate osteoclast differentiation in mice
Source: EMBO Rep. 2024 Sep 13;25(10):4515–41. doi: 10.1038/s44319-024-00255-x (PMC11467445; doi:10.1038/s44319-024-00255-x)
Supplement: Supplementary file 7 — Source data Fig. 5 [file 44319_2024_255_MOESM7_ESM.zip › Figure 5/5L/Quant. of Oc.N.xlsx]

## Sheet: Sheet1
	Fig. 5L Oc.N/BS
	Females	WT	LysM;GlsDOXON
	2-month	4.04567	8.49014
		5.5795	8.07615
		5.72618	10.2918
		5.17756	10.6984
		7.26533	8.48788
