# Supplementary material for: Glutaminolysis provides nucleotides and amino acids to regulate osteoclast differentiation in mice
Source: EMBO Rep. 2024 Sep 13;25(10):4515–41. doi: 10.1038/s44319-024-00255-x (PMC11467445; doi:10.1038/s44319-024-00255-x)
Supplement: Supplementary file 7 — Source data Fig. 5 [file 44319_2024_255_MOESM7_ESM.zip › Figure 5/5N/Quant. of Ob.N.xlsx]

## Sheet: Sheet1
	Fig. 5N Ob.N/BS
	Females	WT	LysM;GlsDOXON
	2-month	7.23093	4.31391
		5.36067	9.19811
		5.87518	8.10448
		5.03205	3.91958
		5.47795	5.48059
