# Supplementary material for: Glutaminolysis provides nucleotides and amino acids to regulate osteoclast differentiation in mice
Source: EMBO Rep. 2024 Sep 13;25(10):4515–41. doi: 10.1038/s44319-024-00255-x (PMC11467445; doi:10.1038/s44319-024-00255-x)
Supplement: Supplementary file 7 — Source data Fig. 5 [file 44319_2024_255_MOESM7_ESM.zip › Figure 5/5O/ELISA_P1NP.xlsx]

## Sheet: Sheet1
	Fig. 5O Serum P1NP
	Females	WT	LysM;GlsDOXON
	2-month	523.04	572.119
		219.609	417.059
		157.587	141.375
		457.635	314.978
		404.406	385.705
		83.9596	181.298
		159.335	187.114
		185.765	235.277
		173.243	322.339
