# Supplementary material for: Glutaminolysis provides nucleotides and amino acids to regulate osteoclast differentiation in mice
Source: EMBO Rep. 2024 Sep 13;25(10):4515–41. doi: 10.1038/s44319-024-00255-x (PMC11467445; doi:10.1038/s44319-024-00255-x)
Supplement: Supplementary file 8 — Source data Fig. 6 [file 44319_2024_255_MOESM8_ESM.zip]

Archive with 27 entries (19 files):
- Figure 6/
- Figure 6/6A/
- Figure 6/6A/TRAP_Control.tif
- Figure 6/6A/TRAP_NEAAs&Nucleotides.tif
- Figure 6/6A/TRAP_NEAAs.tif
- Figure 6/6A/TRAP_Nucleotides.tif
- Figure 6/6A/TRAP_Vehicle.tif
- Figure 6/6B/
- Figure 6/6B/Actin ring_Control.tif
- Figure 6/6B/Actin ring_NEAAs&Nucleotides.tif
- Figure 6/6B/Actin ring_NEAAs.tif
- Figure 6/6B/Actin ring_Nucleotides.tif
- Figure 6/6B/Actin ring_Vehicle.tif
- Figure 6/6C/
- Figure 6/6C/Pit assay_Control.tif
- Figure 6/6C/Pit assay_NEAAs&Nucleotides.tif
- Figure 6/6C/Pit assay_NEAAs.tif
- Figure 6/6C/Pit assay_Nucleotides.tif
- Figure 6/6C/Pit assay_Vehicle.tif
- Figure 6/6D/
- Figure 6/6D/Quant. of Oc.N.xlsx
- Figure 6/6E/
- Figure 6/6E/Quant. of actin ring.xlsx
- Figure 6/6F/
- Figure 6/6F/Quant. of pit assay.xlsx
- Figure 6/6G/
- Figure 6/6G/QPCR rel. expression.xlsx
