# Supplementary material for: Glutaminolysis provides nucleotides and amino acids to regulate osteoclast differentiation in mice
Source: EMBO Rep. 2024 Sep 13;25(10):4515–41. doi: 10.1038/s44319-024-00255-x (PMC11467445; doi:10.1038/s44319-024-00255-x)
Supplement: Supplementary file 8 — Source data Fig. 6 [file 44319_2024_255_MOESM8_ESM.zip › Figure 6/6D/Quant. of Oc.N.xlsx]

## Sheet: Sheet1
Fig. 6D Osteoclast number
Control	Vehicle	NEAAs	Nucleotides	NEAAs+Nucl
88	3	17	25	60
100	5	15	32	70
105	0	10	20	50
85	10	5	17	63
113	12	12	15	53
