# Supplementary material for: Glutaminolysis provides nucleotides and amino acids to regulate osteoclast differentiation in mice
Source: EMBO Rep. 2024 Sep 13;25(10):4515–41. doi: 10.1038/s44319-024-00255-x (PMC11467445; doi:10.1038/s44319-024-00255-x)
Supplement: Supplementary file 8 — Source data Fig. 6 [file 44319_2024_255_MOESM8_ESM.zip › Figure 6/6E/Quant. of actin ring.xlsx]

## Sheet: Sheet1
Fig. 6E Actin ring
Control	Vehicle	NEAAs	Nucleotides	NEAAs+Nucl
55	5	5	10	48
78	5	3	15	55
85	2	0	5	38
63	0	7	5	63
