# Supplementary material for: Glutaminolysis provides nucleotides and amino acids to regulate osteoclast differentiation in mice
Source: EMBO Rep. 2024 Sep 13;25(10):4515–41. doi: 10.1038/s44319-024-00255-x (PMC11467445; doi:10.1038/s44319-024-00255-x)
Supplement: Supplementary file 8 — Source data Fig. 6 [file 44319_2024_255_MOESM8_ESM.zip › Figure 6/6F/Quant. of pit assay.xlsx]

## Sheet: Sheet1
Fig. 6F Pit formation
Control	Vehicle	NEAAs	Nucleotides	NEAAs+Nucl
63.8257	2.94283	4.90055	6.35326	41.1684
45.7448	4.91303	9.13399	3.17352	44.4132
36.2928	2.28194	5.51157	8.72872	30.1102
48.0142	3.80323	3.85934	11.2663	33.4161
