# Supplementary material for: Glutaminolysis provides nucleotides and amino acids to regulate osteoclast differentiation in mice
Source: EMBO Rep. 2024 Sep 13;25(10):4515–41. doi: 10.1038/s44319-024-00255-x (PMC11467445; doi:10.1038/s44319-024-00255-x)
Supplement: Supplementary file 8 — Source data Fig. 6 [file 44319_2024_255_MOESM8_ESM.zip › Figure 6/6G/QPCR rel. expression.xlsx]

## Sheet: Sheet1
Fig. 6G Ctsk mRNA expression
Control	Vehicle	NEAAs	Nucleotides	NEAAs+Nucl
0.995288	0.147699	0.250844	0.480163	0.960127
1.01674	0.07943	0.167453	0.384763	0.861053
0.988189	0.181291	0.240535	0.445826	0.958333
