# Supplementary material for: Glutaminolysis provides nucleotides and amino acids to regulate osteoclast differentiation in mice
Source: EMBO Rep. 2024 Sep 13;25(10):4515–41. doi: 10.1038/s44319-024-00255-x (PMC11467445; doi:10.1038/s44319-024-00255-x)
Supplement: Supplementary file 9 — Source data Fig. 7 [file 44319_2024_255_MOESM9_ESM.zip]

Archive with 20 entries (10 files):
- Figure 7/
- Figure 7/7B/
- Figure 7/7B/N15 tracing_Glutamate.xlsx
- Figure 7/7C/
- Figure 7/7C/N15 tracing_Aspartate.xlsx
- Figure 7/7D/
- Figure 7/7D/N15 tracing_Alanine.xlsx
- Figure 7/7E/
- Figure 7/7E/N15 tracing_Leucine.xlsx
- Figure 7/7F/
- Figure 7/7F/N15 tracing_Isoleucine.xlsx
- Figure 7/7G/
- Figure 7/7G/N15 tracing_Valine.xlsx
- Figure 7/7H/
- Figure 7/7H/N15 tracing_Serine.xlsx
- Figure 7/7I/
- Figure 7/7I/N15 tracing_Glycine.xlsx
- Figure 7/7K/
- Figure 7/7K/Pit assay_AOA.tif
- Figure 7/7K/Pit assay_Vehicle.tif
