# Supplementary material for: Glutaminolysis provides nucleotides and amino acids to regulate osteoclast differentiation in mice
Source: EMBO Rep. 2024 Sep 13;25(10):4515–41. doi: 10.1038/s44319-024-00255-x (PMC11467445; doi:10.1038/s44319-024-00255-x)
Supplement: Supplementary file 9 — Source data Fig. 7 [file 44319_2024_255_MOESM9_ESM.zip › Figure 7/7E/N15 tracing_Leucine.xlsx]

## Sheet: Sheet1
Leucine
BMM	pOC	mOC
5.44831	11.4908	17.871
5.86264	10.8891	18.7609
7.72134	12.536	17.0382
