# Supplementary material for: Glutaminolysis provides nucleotides and amino acids to regulate osteoclast differentiation in mice
Source: EMBO Rep. 2024 Sep 13;25(10):4515–41. doi: 10.1038/s44319-024-00255-x (PMC11467445; doi:10.1038/s44319-024-00255-x)
Supplement: Supplementary file 9 — Source data Fig. 7 [file 44319_2024_255_MOESM9_ESM.zip › Figure 7/7F/N15 tracing_Isoleucine.xlsx]

## Sheet: Sheet1
Isoleucine
BMM	pOC	mOC
6.24432	17.4631	24.86
7.58418	17.4042	25.8506
8.62196	18.6891	24.0396
