# Supplementary material for: Glutaminolysis provides nucleotides and amino acids to regulate osteoclast differentiation in mice
Source: EMBO Rep. 2024 Sep 13;25(10):4515–41. doi: 10.1038/s44319-024-00255-x (PMC11467445; doi:10.1038/s44319-024-00255-x)
Supplement: Supplementary file 10 — Source data Fig. 8 [file 44319_2024_255_MOESM10_ESM.zip]

Archive with 41 entries (20 files):
- Figure 8/
- Figure 8/8B/
- Figure 8/8B/microCT_Sham-vehicle.tif
- Figure 8/8C/
- Figure 8/8C/microCT_OVX-vehicle.tif
- Figure 8/8D/
- Figure 8/8D/microCT_OVX-200mg.tif
- Figure 8/8E/
- Figure 8/8E/microCT_OVX-400mg.tif
- Figure 8/8F/
- Figure 8/8F/microCT_BV TV.xlsx
- Figure 8/8G/
- Figure 8/8G/H&E_Sham-vehicle.tif
- Figure 8/8H/
- Figure 8/8H/H&E_OVX-vehicle.tif
- Figure 8/8I/
- Figure 8/8I/H&E_OVX-200mg.tif
- Figure 8/8J/
- Figure 8/8J/H&E_OVX-400mg.tif
- Figure 8/8K/
- Figure 8/8K/TRAP_Sham-vehicle.tif
- Figure 8/8L/
- Figure 8/8L/TRAP_OVX-vehicle.tif
- Figure 8/8M/
- Figure 8/8M/TRAP_OVX-200mg.tif
- Figure 8/8N/
- Figure 8/8N/TRAP_OVX-400mg.tif
- Figure 8/8O/
- Figure 8/8O/Quant. of Oc.N.xlsx
- Figure 8/8P/
- Figure 8/8P/ELISA_CTX.xlsx
- Figure 8/8Q/
- Figure 8/8Q/Double labeling_Sham-vehicle.tif
- Figure 8/8R/
- Figure 8/8R/Double labeling_OVX-vehicle.tif
- Figure 8/8S/
- Figure 8/8S/Double labeling_OVX-200mg.tif
- Figure 8/8T/
- Figure 8/8T/Double labeling_400mg.tif
- Figure 8/8U/
- Figure 8/8U/Quant. of BFR.xlsx
