# Supplementary material for: Glutaminolysis provides nucleotides and amino acids to regulate osteoclast differentiation in mice
Source: EMBO Rep. 2024 Sep 13;25(10):4515–41. doi: 10.1038/s44319-024-00255-x (PMC11467445; doi:10.1038/s44319-024-00255-x)
Supplement: Supplementary file 10 — Source data Fig. 8 [file 44319_2024_255_MOESM10_ESM.zip › Figure 8/8F/microCT_BV TV.xlsx]

## Sheet: Sheet1
Fig. 8F microCT-BV/TV (%)
Females	Sham+Vehicle	OVX+Vehicle	OVX+200 mg/kg	OVX+400 mg/kg
3.5-month	4.1642	4.2526	4.6769	3.9722
	5.6699	3.1109	4.5091	4.4185
	4.9801	2.0672	5.3688	5.2902
	6.1755	3.0203	4.8908	6.0776
	5.1086	3.4999	7.238	5.1496
	4.8774	3.5458	5.7514	5.3823
	6.0841	1.6984	6.9381	3.4424
	5.0903	2.2488	5.7228	3.9074
