# Supplementary material for: Glutaminolysis provides nucleotides and amino acids to regulate osteoclast differentiation in mice
Source: EMBO Rep. 2024 Sep 13;25(10):4515–41. doi: 10.1038/s44319-024-00255-x (PMC11467445; doi:10.1038/s44319-024-00255-x)
Supplement: Supplementary file 10 — Source data Fig. 8 [file 44319_2024_255_MOESM10_ESM.zip › Figure 8/8O/Quant. of Oc.N.xlsx]

## Sheet: Sheet1
Fig. 8O Oc.N/BS
Females	Sham+Vehicle	OVX+Vehicle	OVX+200 mg/kg	OVX+400 mg/kg
3.5-month	6.33644	14.3315	5.49031	9.29461
	5.48088	13.1532	6.91244	8.52397
	6.84246	19.0282	8.79359	7.27273
	8.36497	15.5975	8.51134	8.7329
