# Supplementary material for: Glutaminolysis provides nucleotides and amino acids to regulate osteoclast differentiation in mice
Source: EMBO Rep. 2024 Sep 13;25(10):4515–41. doi: 10.1038/s44319-024-00255-x (PMC11467445; doi:10.1038/s44319-024-00255-x)
Supplement: Supplementary file 10 — Source data Fig. 8 [file 44319_2024_255_MOESM10_ESM.zip › Figure 8/8P/ELISA_CTX.xlsx]

## Sheet: Sheet1
Fig. 8P Serum CTX-I
Females	Sham+Vehicle	OVX+Vehicle	OVX+200 mg/kg	OVX+400 mg/kg
3.5-month	27.9773	101.185	16.4412	19.5381
	40.1787	64.8158	73.368	37.0078
	22.7194	53.4419	33.7457	23.3721
	53.9935	34.813	23.7982	26.7447
	22.5742	75.4766	23.3623	26.6508
	42.7445	81.6944	27.4032	29.8773
	67.5489	37.9618	20.6719	28.2167
	21.8265	66.8407	32.3225	40.2611
