# Supplementary material for: Glutaminolysis provides nucleotides and amino acids to regulate osteoclast differentiation in mice
Source: EMBO Rep. 2024 Sep 13;25(10):4515–41. doi: 10.1038/s44319-024-00255-x (PMC11467445; doi:10.1038/s44319-024-00255-x)
Supplement: Supplementary file 10 — Source data Fig. 8 [file 44319_2024_255_MOESM10_ESM.zip › Figure 8/8U/Quant. of BFR.xlsx]

## Sheet: Sheet1
Fig. 8U Bone formation rate (BFR)
Females	Sham+Vehicle	OVX+Vehicle	OVX+200 mg/kg	OVX+400 mg/kg
3.5-month	0.808803	0.882048	0.945318	1.05737
	1.0217	1.29684	0.990571	1.14577
	1.08954	1.14769	0.943388	0.858313
	0.954075	1.26715	1.47923	1.15188
